# Supplementary material for: Multi-channel portable odor delivery device for self-administered and rapid smell testing
Source: Commun Eng. 2024 Oct 11;3:141. doi: 10.1038/s44172-024-00286-1 (PMC11470141; doi:10.1038/s44172-024-00286-1)
Supplement: Supplementary file 4 — Supplementary Data 1 [file 44172_2024_286_MOESM4_ESM.xlsx]

## Sheet: 24CH Device
OW24 materials costs
Sub system	Part description	SPN	Qty	Unit cost (£)	Sum (£)	Part type
CARTRIDGE	24CH-CAR-FACE-PLATE	Custom made part	1	199.26	199.26	Machined parts
CARTRIDGE	24CH-CAR-BODY	Custom made part	1	298.89	298.89	Machined parts
CARTRIDGE	CSNK M4x20mm	Accu: SSK-M4-20-A2	3	0.47	1.41	Fixings
CARTRIDGE	O-Ring - 1mm CS, 15mm ID	RS:196-5405	24	0.05	1.2	Pneumatic components
CARTRIDGE	O-Ring - 2.5mm CS, 11.5mm ID	RS:196-5768	48	0.33	15.84	Pneumatic components
CARTRIDGE	O-Ring - 2.5mm CS, 11mm ID	RS:196-4968	48	0.05	2.4	Pneumatic components
OUTLET	24CH-DEV-OUTLET-HOOD	Custom	1	110.83	110.83	Machined parts
OUTLET	24CH-DEV-OUTLET-MANIFOLD	Custom	1	199.26	199.26	Machined parts
OUTLET	BUT M3x10mm	Accu: SSB-M3-10-A2	4	0.4	1.6	Fixings
OUTLET	BUT M6x6mm	Accu: SSB-M6-6-A4	10	0.83	8.3	Fixings
OUTLET	4mm Tubing	RS: 843-5176	24	0.9	21.6	Pneumatic components
OUTLET	QSM_M5_4	RS: 121-6037	24	2.39	57.36	Pneumatic components
OUTLET	12.7mm Rubber Foot	RS: 236-509	2	0.13	0.26	Hardware components
OUTLET	Draw Latch_6082A55	6082A55	2	8.63	17.26	Hardware components
BODY	24CH-DEV-BODY-COVER	Custom made part	1	164.45	164.45	Machined parts
BODY	24CH-DEV-BODY-BRACKET	Custom made part	1	132.84	132.84	Machined parts
BODY	24CH-DEV-BODY-ADAPTOR	Custom made part	1	110.7	110.7	Machined parts
BODY	24CH-DEV-BODY-FILTER-MANIFOLD	Custom made part	1	55.35	55.35	Machined parts
BODY	24CH-DEV-BODY-MAIN-ADAPTOR	Custom made part	1	166.05	166.05	Machined parts
BODY	24CH-DEV-BODY-VALVE-MANIFOLD-DIFFUSER	Custom made part	1	27.675	27.675	Machined parts
BODY	24CH-DEV-BODY-VALVE-MANIFOLD-BODY	Custom made part	1	132.84	132.84	Machined parts
BODY	24CH-DEV-BODY-VALVE-MANIFOLD-CAP	Custom made part	1	55.35	55.35	Machined parts
BODY	24CH-DEV-BODY-STAND-OFF	Custom made part	2	33.21	66.42	Machined parts
BODY	24CH-DEV-BODY-VALVE-SEAL	Custom made part	24	1.86	44.64	Machined parts
BODY	O-Ring - 2mm CS, 7mm ID	RS:196-4861	24	0.05	1.2	Pneumatic components
BODY	O-Ring - 2mm CS, 132mm ID	RS:196-5877	1	4.15	4.15	Pneumatic components
BODY	4mm Tubing	RS: 843-5176	1	39.21	39.21	Pneumatic components
BODY	G1/4 Filter of Choice	RS: 454-7395	1	2.33	2.33	Pneumatic components
BODY	QSM_M5_4	RS:121-6037	6	2.39	14.34	Pneumatic components
BODY	QSML_M5_4	RS:121-6023	4	3.45	13.8	Pneumatic components
BODY	Silicone tubing	RS: 667-8444	1	0.2	0.2	Pneumatic components
BODY	12.7mm Rubber Foot	RS: 236-509	4	0.13	0.52	Hardware components
BODY	Solenoid Valve	Zanty SDF-0626L-12Y63 in stock	24	3.24	77.76	Pneumatic components
BODY	Pump	JWard G4BL12150-2T	1	75.83	75.83	Pneumatic components
BODY	BUT M3x10mm	ACCU: SSB-M3-10-A2	2	0.4	0.8	Fixings
BODY	M3 hex nut	ACCU: HPN-M3-A2	6	0.38	2.28	Fixings
BODY	BUT M6x6mm	ACCU: SSB-M6-6-A2-R360	10	0.34	3.4	Fixings
BODY	CAP M3x14	Accu: SSCF-M3-14-A2	4	0.38	1.52	Fixings
BODY	CAP M3x12	Accu: SSCF-M3-12-A2	4	0.38	1.52	Fixings
BODY	BUT M3x12	Accu: SSB-M3-12-A2	2	0.41	0.82	Fixings
BODY	BUT M3x8	Accu: SSB-M3-8-A2	2	0.39	0.78	Fixings
BODY	3mm ID spacer 2mm Thickness	Accu: HPS-6-2-BR-NI	2	0.57	1.14	Fixings
BODY	CAP M4x22	Accu: SSC-M4-22-A2	5	0.47	2.35	Fixings
BODY	BUT M3x16	Accu: SSB-M3-16-A2	3	0.46	1.38	Fixings
BODY	PCB Standoff 3mm ID 8mm Length	Accu: HPS-6-3.2-8-PS	3	0.1	0.3	Fixings
BODY	Banjo pipe fitting	BB-4158	1	3.06	3.06	Pneumatic components
ELECTRONICS	Components for PCB	Mouser	1	76.27	76.27	Electronics
ELECTRONICS	PCB fabrication	Eurocircuits	1	42.43	42.43	Electronics
ELECTRONICS	PCB component assembly	Interface2	1	122.49	122.49	Electronics
ELECTRONICS	Power adaptor, 15V	RS: 200-8940	1	15.14	15.14	Power + USB cable
ELECTRONICS	Micro USB cable	RS: 182-8551	1	2.76	2.76	Power + USB cable
				Total	2140.48	ex. VAT
